# Supplementary material for: Therapeutic Drug Monitoring and Pharmacogenetic Testing as Guides to Psychotropic Drug Dose Adjustment: An Observational Study
Source: Pharmaceuticals (Basel). 2023 Dec 22;17(1):21. doi: 10.3390/ph17010021 (PMC10818858; doi:10.3390/ph17010021)
Supplement: Supplementary file 1 [file pharmaceuticals-17-00021-s001.zip]

Archive with 1 entries (1 files):
- pharmaceuticals-2671566-supplementary.pdf
